# Supplementary material for: Modulating Substrate Specificity of Rhizobium sp. Histamine Dehydrogenase through Protein Engineering for Food Quality Applications
Source: Molecules. 2023 Apr 26;28(9):3748. doi: 10.3390/molecules28093748 (PMC10180351; doi:10.3390/molecules28093748)
Supplement: Supplementary file 1 [file molecules-28-03748-s001.zip]

Archive with 1 entries (1 files):
- molecules-2354280-supplementary.pdf
